# Supplementary material for: Dataset of ocean vessel traffic in the North Sea
Source: Data Brief. 2023 Oct 31;51:109746. doi: 10.1016/j.dib.2023.109746 (PMC10663730; doi:10.1016/j.dib.2023.109746)
Supplement: Supplementary file 1 [file mmc1.zip]

Archive with 1 entries (1 files):
- OpenAIS Fig.svg
